# Supplementary material for: TOPAS-Tissue: A Framework for the Simulation of the Biological Response to Ionizing Radiation at the Multi-Cellular Level
Source: Int J Mol Sci. 2024 Sep 19;25(18):10061. doi: 10.3390/ijms251810061 (PMC11431975; doi:10.3390/ijms251810061)
Supplement: Supplementary file 1 [file ijms-25-10061-s001.zip]

Archive with 1 entries (1 files):
- ijms-3140638-supplementary.pdf
